# Supplementary material for: Biochemical, Sensory, and Molecular Evaluation of Flavour and Consumer Acceptability in Australian Papaya (Carica papaya L.) Varieties
Source: Int J Mol Sci. 2022 Jun 5;23(11):6313. doi: 10.3390/ijms23116313 (PMC9181177; doi:10.3390/ijms23116313)
Supplement: Supplementary file 1 [file ijms-23-06313-s001.zip]

Archive with 1 entries (1 files):
- ijms-1748402-supplementary.pdf
